# Supplementary material for: Genome-wide identification of WRKY45-regulated genes that mediate benzothiadiazole-induced defense responses in rice
Source: BMC Plant Biol. 2013 Oct 4;13:150. doi: 10.1186/1471-2229-13-150 (PMC3850545; doi:10.1186/1471-2229-13-150)
Supplement: Additional file 1 — BTH-inducible and WRKY45-dependent genes. [file 1471-2229-13-150-S1.xls]

## Sheet: TableS1(277genes)
Table S1. BTH-inducible and WRKY45-dependent genes.
RAP ID	Accession Number	Annotation	WRKY45-kd #3（24hr）			WRKY45-kd #15（12hr）			WRKY45-kd #15（24hr）			OsNPR1-dependence
			BTH response in UT (BTH/mock fold change)	WRKY45 dependence (BTH-treated UT/BTH-treated WRKY45-kd fold change)	FDR (BTH-responsive and WRKY45-dependent)	BTH response in UT	WRKY45 dependence	FDR	BTH response in UT	WRKY45 dependence	FDR
Os09g0417800	AK067834	WRKY domain containing protein (WRKY62).	227.386	2.4845	0.12	204.885	1.84235	0.0946	1432.87	3.54399	0.00969	-
Os05g0527000	CI004090	UDP-glucuronosyl/UDP-glucosyltransferase family protein.	111.279	38.9519	0.0375	50.0122	3.02637	0.0119	3.04652	0.639917	0.596	-
Os10g0528300	AK103453	Tau class GST protein 4 (OsGSTU4).	76.0885	7.78662	0.0682	69.5331	2.5028	0.0136	7.01544	3.50237	0.247	-
Os09g0518200	AK064395	UDP-glucuronosyl/UDP-glucosyltransferase family protein.	67.9768	2.45353	0.149	24.4747	3.40862	0.0104	41.3873	3.884	0.118	+
Os09g0492900	AU067880	Conserved hypothetical protein.	44.4614	13.5237	0.0848	15.1411	4.05848	0.00454	1.26658	1.4638	0.217	-
Os04g0447700	AK108048	NAD(P)H dependent 6'-deoxychalcone synthase (EC 1.1.-.-).	41.6704	5.04574	0.0453	21.034	3.32652	0.000181	7.53353	2.34033	0.159	+
Os03g0225900	AY055775	Allene oxide synthase (EC 4.2.1.92).	37.0875	4.06903	0.126	5.22435	1.31786	0.474	11.1285	0.803716	0.124	-
Os10g0529500	CI555732	Glutathione S-transferase.	32.6446	27.8653	0.0817	2.28403	4.61277	0.0516	0.570517	1.49165	0.0648	-
Os10g0527400	AK107435	Glutathione S-transferase TSI-1 (tau class GST protein 3).	30.4404	19.2158	0.116	4.72125	4.83667	0.00114	1.09579	0.732948	0.784	-
Os07g0418500	AK072220	Cytochrome P450.	30.2764	20.587	0.0698	30.0855	3.01214	0.0151	1.09883	2.03658	0.774	-
Os12g0257600	CI522488	Multicopper oxidase, type 1 domain containing protein.	28.4395	17.1382	0.0556	2.57082	2.21431	0.359	2.91222	0.915751	0.0621	-
Os09g0493000	AK107737	Conserved hypothetical protein.	27.2948	3.83985	0.138	43.6077	2.56484	0.000445	5.75333	1.37746	0.177	-
Os07g0419100	CI277013	Cytochrome P450 family protein.	26.5101	18.7541	0.133	22.9466	2.66492	0.11	0.860246	2.33569	0.44	-
Os05g0527100	CI249668	UDP-glucuronosyl/UDP-glucosyltransferase family protein.	26.0791	20.4134	0.017	25.3854	2.87874	0.00215	1.58384	1.01969	0.122	-
Os01g0638000	AK101659	UDP-glucuronosyl/UDP-glucosyltransferase family protein.	25.4875	10.7483	0.0423	16.1316	3.64471	0.00347	4.62951	2.82059	0.494	-
Os01g0699600	AK105196	Protein kinase domain containing protein.	23.4754	3.06324	0.0865	1.08556	0.337539	0.0376	1.06558	0.0448019	6.16e-05	-
Os01g0176000	AK103303	UDP-glucuronosyl/UDP-glucosyltransferase family protein.	21.3389	7.01286	0.0902	7.08225	4.4382	0.189	1.72842	2.05769	0.0973	+
Os08g0334900	AK060562	Xyloglucan fucosyltransferase family protein.	20.783	26.8339	0.0725	1.9747	3.86054	0.0303	0.803018	1.05679	0.109	-
Os01g0869400	AK063342	UDP-glucuronosyl/UDP-glucosyltransferase family protein.	20.057	6.30586	0.133	9.82444	2.18364	0.0399	2.68832	2.62921	0.485	-
Os01g0949900	CI555474	GST7 protein.	18.8966	7.68384	0.198	1.66122	1.78307	0.445	2.12671	1.40857	0.1	-
Os07g0638400	AK073273	Peroxiredoxin (Rehydrin homolog) (B15C).	18.7964	31.3616	0.0864	0.66766	3.75814	0.0619	0.634448	0.900255	0.788	-
Os09g0522000	AK062422	CBF-like protein (OsDREB1B).	18.4424	5.14834	0.0342	2.16124	0.301203	0.000242	2.54189	0.0338202	0.000204	-
Os03g0283000	AY332468	Glutathione S-transferase.	18.2279	9.19898	0.041	5.3803	6.37771	0.00774	3.02494	2.35387	0.367	+
Os09g0367700	AK103316	GST6 protein (OsGSTU5).	17.9865	13.4593	0.0592	52.5598	3.25663	0.014	1.97433	3.58337	0.354	-
Os08g0412700	AK106356	Protein of unknown function DUF1262 family protein.	16.7923	10.3891	0.0404	0.909954	1.65748	0.0897	0.83191	0.860447	0.0986	-
Os12g0592900	AK064058	Hypothetical protein.	16.7409	2.69232	0.0245	6.00299	1.7969	0.0421	2.58767	0.134524	9.76e-05	-
Os08g0508000	AK102040	E-class P450, group I family protein.	16.6656	12.6942	0.12	1.20706	1.0775	0.434	2.73064	0.925967	0.175	-
Os08g0112200	CI349529	Transferase family protein.	16.3225	14.9208	0.149	2.06632	1.88106	0.136	1.04681	0.683017	0.283	-
Os10g0368100	AY533125	Glutathione S-transferase (OsGSTU35).	15.9247	4.71217	0.017	45.4789	3.22974	0.0318	3.10242	1.73067	0.339	-
Os01g0644000	AK063835	Twin-arginine translocation pathway signal domain containing protein.	15.8294	7.98844	0.187	1.96559	3.44892	0.0604	2.4696	5.99921	0.00757	-
Os01g0585200	AK107734	Conserved hypothetical protein.	15.0785	4.51633	0.103	0.862199	3.35537	0.000649	1.83204	1.77822	0.237	-
Os09g0522200	AK071519	DRE-binding protein 1A.	14.8318	3.13041	0.017	1.84487	0.338313	0.00025	5.00229	0.0350217	0.000294	-
Os04g0339400	AK103553	Aldo/keto reductase family protein.	14.3967	12.5938	0.0148	2.49664	5.36506	0.0843	0.128078	0.727399	0.748	-
Os07g0635500	AK106081	Cytochrome P450.	14.2025	14.7581	0.131	7.50601	3.2333	0.0122	1.08144	2.24027	0.645	-
Os07g0442900	AK073296	Plant integral membrane protein family protein.	14.0737	9.30627	0.147	0.618154	1.39314	0.0687	0.528705	0.898774	0.172	-
Os02g0168200	AK108211	Transfactor-like protein.	13.8459	8.62947	0.0538	1.90373	2.60941	0.0256	1.43093	1.02385	0.643	-
Os09g0240600	CI069718	(No Hit)	13.8312	9.25971	0.107	12.1314	2.78737	0.00155	0.753503	1.45712	0.323	-
Os01g0695900	AK108259	OSMYB4.	13.4475	4.34375	0.176	1.1211	1.94633	0.156	0.898535	0.720627	0.211	-
Os06g0493100	AK063797	Hypothetical protein.	13.0959	34.6423	0.0245	6.65941	39.6441	0.031	11.4998	81.6516	0.013	-
Os09g0110300	AK098934	Putative cyclase family protein.	13.0118	8.13365	0.0375	7.73208	3.58334	0.0107	1.177	1.35238	0.708	-
Os10g0527800	AK063773	Tau class GST protein 3.	12.5055	4.70001	0.078	0.984845	2.60084	0.0808	0.652518	0.563471	0.775	-
Os02g0730000	AB030939	Mitochondrial aldehyde dehydrogenase ALDH2a.	12.3656	12.4975	0.101	35.6746	5.40388	0.00398	1.14219	2.20587	0.0317	-
Os06g0215600	AK104193	Oxo-phytodienoic acid reductase (OsOPR5).	12.0995	2.93002	0.0245	14.3051	1.74094	0.118	3.41305	1.04105	0.493	-
Os02g0227100	AK066722	Conserved hypothetical protein.	12.0479	6.25064	0.03	2.38851	2.74408	0.00282	3.1956	4.80647	0.0998	-
Os08g0155900	CI254543	(No Hit)	11.0957	7.4229	0.162	1.14737	2.01823	0.101	1.06857	0.854935	0.794	-
Os12g0268000	AF088221	Cytochrome P450 71A1 (EC 1.14.-.-) (CYPLXXIA1) (ARP-2).	11.0616	5.3397	0.178	3.63319	1.91618	0.0243	1.34589	0.863742	0.778	-
Os06g0215900	AK072596	Oxo-phytodienoic acid reductase (OsOPR4).	11.0218	3.34208	0.0284	17.6198	2.99826	0.0897	1.91814	1.2963	0.632	-
Os11g0684000	AK069082	Myb, DNA-binding domain containing protein.	10.4428	2.40303	0.0245	1.42026	0.827157	0.152	0.662184	0.859461	0.439	-
Os03g0233000	AK069495	Protein of unknown function DUF607 family protein.	10.2766	2.24054	0.134	3.20934	0.394342	0.000322	9.58005	0.778175	0.0744	-
Os01g0627800	AK101750	Cytochrome P450 monooxygenase CYP72A5 (Fragment).	9.87559	16.0336	0.0757	3.44941	1.77103	0.0584	0.913796	1.48264	0.365	-
Os10g0531400	AK061233	Glutathione S-transferase GST 30 (OsGSTU10).	9.77188	3.36638	0.0338	5.60611	4.16292	0.00506	2.44743	3.60052	0.0937	-
Os04g0556400	AK101107	Cis-zeatin O-glucosyltransferase.	9.73358	8.30153	0.0496	6.8145	3.2225	0.109	3.58561	1.09558	0.219	-
Os03g0198600	AK073446	Homeodomain leucine zipper protein CPHB-7.	9.66894	4.54456	0.0659	1.23123	1.13839	0.333	3.90743	0.914004	0.0452	+
Os05g0366600	AK071469	Glycoside hydrolase, family 1 protein.	9.6653	5.49629	0.0151	2.1856	1.4957	0.00281	4.00683	2.80166	0.0444	-
Os05g0366800	Os05g0366800	Glycoside hydrolase, family 1 protein.	9.6623	5.75383	0.0148	2.25739	1.52652	0.00277	3.41244	2.7836	0.0397	-
Os10g0525600	CI189986	Tau class GST protein 3.	9.26392	6.09721	0.017	6.45411	0.995682	0.0262	2.25797	0.58048	0.000816	-
Os03g0676400	AK109228	VQ domain containing protein.	9.14618	2.26068	0.162	3.53383	1.63022	0.084	2.92501	0.523803	0.0133	-
Os01g0138400	AK110482	Receptor protein kinase-like protein.	8.81735	2.26703	0.0284	1.51573	1.96809	0.0443	1.37096	1.01824	0.732	-
Os12g0211500	AK103606	Leucine-rich repeat, plant specific containing protein.	8.72699	2.87582	0.072	6.80856	2.10544	0.0226	4.54568	0.583015	0.822	-
Os04g0468600	AK061332	Conserved hypothetical protein.	8.70458	2.61019	0.11	3.14197	5.0838	5.62e-05	2.08144	4.61522	0.000618	-
Os06g0146600	AK121663	Hypothetical protein.	8.70108	10.5904	0.134	1.25984	4.4536	0.0365	0.836649	0.924582	0.913	-
Os10g0536400	AK061357	Conserved hypothetical protein.	8.68549	2.18858	0.0984	1.51742	1.95659	0.00127	2.47371	2.10451	0.00242	-
Os09g0444900	AK061210	Protein of unknown function DUF716 family protein.	8.59651	17.1959	0.0178	1.05271	1.98083	0.0212	0.229224	0.670045	0.274	-
Os01g0949700	AK069037	Glutathione S-transferase.	8.59121	2.16309	0.0496	4.03301	1.45318	0.0724	5.27003	1.96925	0.18	+
Os10g0513900	AK105773	E-class P450, group I family protein.	8.43081	9.63108	0.177	2.57536	2.88883	0.000263	2.29138	1.8125	0.0146	+
Os04g0572400	AY114110	CRT/DRE binding factor 1.	8.12061	4.56056	0.11	1.4863	1.07857	0.78	1.19697	0.0100029	0.000147	-
Os10g0528400	AK061304	Glutathione S-transferase (OsGSTU3).	8.09558	3.59257	0.0453	4.66982	2.3488	0.0135	1.38402	1.16507	0.441	-
Os03g0734300	AK105387	Proteinase inhibitor I20, Pin2 family protein.	8.07115	4.30156	0.166	1.48834	1.37966	0.172	1.23729	1.30837	0.516	-
Os02g0755900	AK073587	UDP-glucuronosyl/UDP-glucosyltransferase family protein.	8.02058	15.6451	0.116	1.90289	3.74581	0.124	0.639672	0.956005	0.272	-
Os08g0112300	AK070381	Transferase family protein.	7.75421	18.764	0.0148	1.78369	1.97944	0.148	1.04796	0.505578	0.314	-
Os08g0356800	AK068581	Plant protein of unknown function family protein.	7.74614	2.95273	0.014	2.55287	1.28055	0.0144	3.34667	0.835102	0.0111	-
Os02g0559800	AB045120	Zn-finger, RING domain containing protein.	7.65969	4.53392	0.19	2.84734	1.89461	0.143	1.797	0.302021	0.00264	-
Os02g0629000	AK062480	Protein of unknown function DUF584 family protein.	7.6087	2.98822	0.0171	1.65509	0.816314	0.0365	2.14534	0.295048	0.00025	-
Os02g0677300	AK060550	CRT/DRE binding factor 1.	7.59306	7.77295	0.103	1.33105	0.485508	0.112	1.79585	0.011394	8.96e-05	-
Os10g0529700	AK064635	Glutathione-S-transferase 2.	7.51377	5.48149	0.0181	2.55228	1.72473	0.00249	2.65937	2.41676	0.102	-
Os05g0244700	AK104978	Aminotransferase, class IV family protein.	7.46875	3.82713	0.0784	2.83012	2.12043	0.00221	1.90487	1.35717	0.169	-
Os08g0356700	AK066547	Plant protein of unknown function family protein.	7.45575	2.20553	0.109	3.35014	1.70507	0.0171	2.63006	2.37748	0.0255	-
Os03g0150600	AK071903	High affinity phosphate transporter 2 (Phosphate transporter).	7.26935	2.00718	0.113	1.13712	1.77281	0.00785	2.06108	1.78342	0.0121	+
Os01g0952900	AK069958	Conserved hypothetical protein.	6.61038	3.29441	0.164	0.852267	3.02627	0.0207	1.15984	0.32436	0.000566	-
Os03g0235000	AK103019	Peroxidase (EC 1.11.1.7).	6.58984	2.36796	0.0812	1.19168	0.972983	0.582	1.80046	0.818475	0.11	-
Os07g0112700	AK073121	Plastocyanin-like domain containing protein.	6.58538	2.04772	0.137	1.20544	1.12542	0.358	1.78601	0.238193	0.126	-
Os03g0226200	U76031	Non-symbiotic hemoglobin 2 (rHb2) (ORYsa GLB1b).	6.57843	4.35874	0.0319	1.91905	2.30933	0.0117	4.00095	0.867374	0.0118	-
Os05g0550800	CI446054	Protein kinase domain containing protein.	6.52419	3.45726	0.0527	1.80693	1.17023	0.186	1.57937	1.3317	0.394	-
Os06g0125800	AY207044	Zn-finger, RING domain containing protein.	6.44223	2.5492	0.0842	2.26688	1.47672	0.027	3.51937	1.93693	0.003	-
Os01g0695800	AK108373	Multidrug resistance protein 1 homolog.	6.28204	2.39836	0.151	1.42091	2.19286	0.0155	1.33209	1.44107	0.439	-
Os03g0785900	AK103358	Glutathione S-transferase GST 19 (OsGSTU1).	6.22547	5.02994	0.109	46.1628	2.96631	0.0303	1.26706	2.30078	0.0192	+
Os01g0860500	AK099172	Chitinase (EC 3.2.1.14).	6.21284	2.40442	0.0668	1.19133	2.17876	0.0391	1.9844	0.858107	0.0979	-
Os02g0281900	Os02g0281900	Disease resistance protein family protein.	6.17947	2.41301	0.0826	1.53018	2.20188	0.00518	0.930074	1.70417	0.212	-
Os05g0402900	AK070554	EDGP.	6.13816	2.98965	0.0463	1.0647	1.83083	0.188	0.832557	0.619607	0.0826	-
Os10g0558700	AK059707	2OG-Fe(II) oxygenase domain containing protein.	6.09089	2.11068	0.186	3.76848	1.94671	0.0833	3.88199	1.34315	0.556	-
Os10g0528100	AK108376	Glutathione S-transferase GST 42 (OsGSTU24).	6.0469	3.20311	0.0148	2.42279	3.20914	0.00244	1.31936	1.75777	0.101	-
Os02g0585100	CI269327	Heavy metal transport/detoxification protein domain containing protein.	6.0195	2.06275	0.0242	0.604604	1.25328	0.0778	0.827179	0.668186	0.0176	-
Os02g0682300	AK107937	Zn-finger, RING domain containing protein.	5.95427	2.23127	0.101	1.39374	1.04325	0.156	1.26301	0.155467	4.55e-05	-
Os06g0294600	AK058424	Cytochrome P450 family protein.	5.90126	2.01346	0.0556	1.19173	1.94178	0.085	3.20293	1.4642	0.175	-
Os09g0454600	CI444125	Phosphate carrier protein, mitochondrial precursor (PTP). Splice isoform B.	5.83462	2.73705	0.0642	2.97897	2.10621	0.00945	2.03076	1.19411	0.523	+
Os06g0216300	AK103067	Oxo-phytodienoic acid reductase (OsOPR1).	5.72218	4.00969	0.0338	14.1275	2.98543	0.000816	3.20916	2.14667	0.241	-
Os03g0180900	AK073589	ZIM domain containing protein (OsTIFY5).	5.67346	2.06952	0.141	1.15483	1.00349	0.116	1.61612	0.995791	0.663	-
Os05g0530400	AK100412	Heat shock factor protein 1 (OsHSF1).	5.66196	4.14168	0.134	1.50194	1.45097	0.00306	0.935013	1.55057	0.148	-
Os12g0136300	AK106901	Hypothetical protein.	5.56281	3.29274	0.017	3.1896	4.75774	0.0366	3.18175	0.453212	0.00935	-
Os10g0537800	AK061277	Peptidase A1, pepsin family protein.	5.53464	3.1559	0.122	5.4573	1.79091	0.0581	11.0796	2.77057	0.153	-
Os02g0318100	CI405706	Alternative oxidase 1a (Fragment).	5.40284	6.89128	0.0321	7.675	1.37031	0.126	1.08622	1.27787	0.00809	-
Os08g0482600	AK063639	Plastocyanin-like domain containing protein.	5.3487	3.68931	0.0329	0.36638	1.93141	0.0789	1.01892	0.109747	0.000145	-
Os11g0502700	AK065205	Hypothetical protein.	5.32983	2.08649	0.138	0.78269	2.49515	0.00145	1.17547	3.00644	0.000805	-
Os12g0639500	CI065437	ATPase, AAA-type, core domain containing protein.	5.28723	3.9173	0.178	2.5166	0.693011	0.432	2.09791	1.27824	0.189	-
Os01g0756300	AK069648	Conserved hypothetical protein.	5.27753	3.07646	0.0343	0.431167	0.9517	0.705	1.14928	0.250229	0.0911	+
Os03g0760200	AK066760	Cytochrome P450 family protein.	5.24606	3.93867	0.0403	3.71508	1.60526	0.000583	2.22759	2.54182	0.000481	-
Os11g0649700	AK059842	Protein of unknown function DUF588 family protein.	5.22232	3.31838	0.0803	6.70926	16.1952	0.0054	2.00073	0.959734	0.884	-
Os07g0162600	AK106274	Esterase/lipase/thioesterase domain containing protein.	5.11054	2.26596	0.047	0.490468	1.25067	0.459	1.31194	0.506411	0.00881	-
Os03g0757600	AK102229	UDP-glucuronosyl/UDP-glucosyltransferase family protein.	5.08337	3.30762	0.0523	1.27616	1.25352	0.183	2.8504	0.909337	0.116	-
Os04g0634800	AK107772	Conserved hypothetical protein.	5.02042	2.58256	0.0925	2.06752	1.50246	0.099	1.79626	1.15555	0.296	+
Os06g0146800	AK121050	Conserved hypothetical protein.	5.01391	2.8968	0.135	4.86309	2.87621	7.36e-05	2.64045	1.18034	0.0409	+
Os05g0197300	AK106389	IQ calmodulin-binding region domain containing protein.	4.95899	2.01912	0.153	6.60851	2.01884	0.00134	2.21559	1.08945	0.114	-
Os04g0600300	AB004865	Alternative oxidase (OSJNBa0083N12.12 protein).	4.94829	3.26112	0.18	0.743998	1.49459	0.0939	1.41175	0.957507	0.647	-
Os01g0678000	Os01g0678000	Conserved hypothetical protein.	4.93016	2.25435	0.14	0.321903	0.807961	0.0174	0.316793	0.629901	0.0814	-
Os05g0509500	AK068958	Signal recognition particle 54 kDa protein 2 (SRP54).	4.89858	2.66264	0.162	1.05206	1.55172	0.113	1.09506	1.62449	0.155	-
Os03g0152000	AK102357	Heavy metal transport/detoxification protein domain containing protein.	4.8857	2.22814	0.0698	8.2527	1.67258	0.00833	2.01698	0.253468	0.000191	-
Os06g0147300	AK111114	Conserved hypothetical protein.	4.82556	2.9672	0.0486	0.443513	1.83077	0.0148	1.55912	1.96619	0.209	-
Os11g0490900	AK108860	WRKY transcription factor 72.	4.73676	3.02512	0.0556	2.10072	1.13508	0.00852	1.95989	0.798163	0.0486	-
Os01g0793800	AK111091	Conserved hypothetical protein.	4.72944	3.46837	0.017	1.12918	1.07905	0.49	1.19529	0.246544	0.00016	-
Os07g0175600	AK073569	Plant lipid transfer/seed storage/trypsin-alpha amylase inhibitor domain containing protein.	4.67738	3.78637	0.0967	2.14191	1.59294	0.164	1.89023	1.1038	0.336	-
Os06g0239100	CI042552	Peptidase M10A and M12B, matrixin and adamalysin family protein.	4.66076	2.14251	0.166	1.09809	1.26727	0.1	1.26483	0.561963	0.00178	-
Os06g0127100	AY327040	CBF-like protein.	4.62735	3.04256	0.0453	1.21876	0.794297	0.529	1.37037	0.136983	0.00125	-
Os02g0807800	CI447050	(No Hit)	4.62366	2.45177	0.176	1.03064	1.86359	0.00821	1.45188	0.602363	0.176	-
Os03g0230300	AK058934	Poly(ADP-ribose) polymerase, catalytic region domain containing protein.	4.57555	2.71555	0.133	1.625	1.14837	0.156	1.39627	1.19449	0.283	-
Os10g0535800	CI542003	Protein of unknown function Cys-rich domain containing protein.	4.5371	2.72648	0.133	0.972959	1.75846	0.0154	0.712591	1.2486	0.525	-
Os02g0215200	AK103097	Histone deacetylase (Fragment).	4.49284	2.88728	0.0454	2.26703	2.39156	0.000964	1.341	2.32549	0.00568	-
Os02g0181300	AK058773	WRKY transcription factor 71 (Transcription factor WRKY09).	4.4616	2.24282	0.145	0.931209	1.3278	0.0354	0.805626	0.341571	0.00137	-
Os01g0627500	AK105255	Cytochrome P450 family protein.	4.35301	2.23154	0.0925	15.3114	1.91246	0.152	2.71239	1.74245	0.416	-
Os04g0380300	AK066512	Cyclin-like F-box domain containing protein.	4.24843	3.04565	0.086	0.777214	1.07154	0.406	1.12349	0.402604	0.0279	-
Os04g0149400	AK062765	Hypothetical protein.	4.23564	2.07463	0.136	4.17406	1.49136	0.0526	3.22662	3.01361	0.0155	-
Os06g0147200	AK070059	Hypothetical protein.	4.23405	2.06564	0.166	1.9094	1.15369	0.294	1.91626	0.76442	0.0451	-
Os01g0855600	AK099776	Hs1pro-1 protein.	4.2247	2.5744	0.0181	1.75894	0.849928	0.0303	1.36733	0.563662	0.0245	-
Os08g0141400	AK072710	FAD-dependent pyridine nucleotide-disulphide oxidoreductase domain containing protein.	4.21191	2.39141	0.0958	1.96081	1.51879	0.0501	1.45369	1.17067	0.477	-
Os10g0109600	AK061206	Peroxidase (EC 1.11.1.7).	4.15958	2.20059	0.187	1.12049	0.89387	0.371	1.33325	2.16267	0.0277	+
Os01g0768100	AK119989	Hypothetical protein.	4.12009	2.05662	0.0375	2.1509	1.45306	0.0458	1.99069	1.60529	0.0765	-
Os08g0448000	AK120964	4-coumarate--CoA ligase 1 (EC 6.2.1.12) (4CL 1) (4-coumaroyl-CoA synthase 1) (Clone 4CL14) (Fragment).	4.06311	2.79889	0.113	0.481073	1.48631	0.0451	0.831887	0.567778	8.58e-05	-
Os01g0816100	AK073848	NAC-domain containing protein 2 (OsNAC4).	3.93368	2.09671	0.0927	2.19923	1.5657	0.0463	1.5879	0.66445	0.0734	+
Os12g0434400	Os12g0434400	Cytosol aminopeptidase (EC 3.4.11.1) (Leucine aminopeptidase) (LAP) (Leucyl aminopeptidase) (Proline aminopeptidase) (EC 3.4.11.5) (Prolyl aminopeptidase).	3.92169	3.43242	0.0375	8.35231	5.18503	0.0985	2.59038	0.410874	0.0672	-
Os09g0341600	AK071689	Cyclin-like F-box domain containing protein.	3.90952	2.65274	0.0858	3.71606	3.44211	0.245	3.92898	0.420856	0.00586	-
Os08g0356500	AK101110	Plant protein of unknown function family protein.	3.83531	2.77045	0.0245	1.57598	2.87686	0.00314	1.95843	2.54629	0.000147	-
Os07g0550900	AK101616	Receptor-like protein kinase 6.	3.82914	2.14369	0.017	1.75638	1.37238	0.0262	1.45851	1.41844	0.22	-
Os04g0175400	AK107892	Conserved hypothetical protein.	3.82329	2.52003	0.0902	1.09498	0.722068	0.726	0.813197	1.98153	0.00169	-
Os02g0733500	AK108506	Parvalbumin family protein.	3.72937	2.77074	0.0556	1.79148	1.25243	0.611	0.906616	0.577472	0.016	-
Os01g0609300	AK058981	PDR-like ABC transporter.	3.72545	3.1758	0.0923	2.11304	1.40046	0.0869	1.66918	1.15309	0.439	-
Os03g0373500	AK111250	Hypothetical protein.	3.72464	2.92454	0.101	2.24163	1.79713	0.171	0.764128	1.61074	0.273	-
Os01g0218100	AK068593	Basic helix-loop-helix dimerisation region bHLH domain containing protein.	3.72063	2.47298	0.11	5.79888	2.96153	0.00577	2.46056	1.26902	0.594	-
Os02g0134200	AK108331	Conserved hypothetical protein.	3.71825	2.09526	0.057	5.68302	1.19151	0.00449	1.63769	0.778872	0.0564	-
Os04g0623500	AK060221	(S)-2-hydroxy-acid oxidase, peroxisomal (EC 1.1.3.15) (Glycolate oxidase) (GOX) (Short chain alpha-hydroxy acid oxidase).	3.71555	2.78872	0.0404	4.05998	1.23244	0.0189	1.29431	1.28907	0.466	-
Os09g0344500	AK072740	O-methyltransferase ZRP4 (EC 2.1.1.-) (OMT).	3.67783	2.84768	0.155	1.19043	1.1135	0.336	3.79413	0.487211	0.016	-
Os01g0809000	AK119363	Conserved hypothetical protein.	3.67441	3.79425	0.0988	3.17595	3.69982	0.000294	1.37808	0.95687	0.791	-
Os03g0270500	AK108185	Protein of unknown function DUF668 family protein.	3.66917	2.68436	0.0245	1.93795	2.26582	0.000491	2.04409	1.96091	0.0334	-
Os02g0703600	AK067007	Cytochrome P450 90C1 (EC 1.14.-.-) (ROTUNDIFOLIA3).	3.66566	2.0945	0.103	0.468677	1.42868	0.115	1.1813	0.0618884	0.00025	-
Os04g0370900	CI322564	Protein kinase domain containing protein.	3.66237	4.29407	0.0826	1.02389	10.3525	8.22e-05	0.573658	4.97743	0.000681	-
Os03g0673400	CI552706	(No Hit)	3.59623	3.82378	0.0858	5.39793	4.11084	0.14	1.16572	1.46887	0.0565	+
Os02g0618400	AK099283	MYB8 protein.	3.49623	2.10717	0.0581	10.6774	5.30737	0.235	0.846941	0.0779431	0.00131	+
Os10g0348900	AK059264	Hypothetical protein.	3.45318	2.19037	0.0739	0.948183	0.820616	0.186	1.02606	1.03641	0.145	-
Os01g0692100	CI190435	Glutathione S-transferase GST 37 (OsGSTU6?).	3.45077	4.30361	0.052	3.9978	2.67986	0.061	1.54682	1.26247	0.142	-
Os01g0543600	CI396297	E-class P450, group I family protein.	3.44821	2.15835	0.185	5.10868	2.21615	0.0811	3.18728	1.67671	0.107	-
Os08g0173600	AK062724	Hypothetical protein.	3.42998	2.01563	0.0817	0.696222	3.05752	0.0144	0.62391	1.20898	0.425	-
Os05g0442700	AK063703	No apical meristem (NAM) protein domain containing protein.	3.3962	2.66604	0.12	2.71357	1.57987	0.00443	1.5359	0.0474563	0.000405	-
Os10g0322200	AK106038	UDP-glucuronosyl/UDP-glucosyltransferase family protein.	3.3482	2.40648	0.113	4.98735	4.22178	0.0314	1.70695	2.22719	0.0135	-
Os04g0450000	AK108406	FYVE/PHD zinc finger domain containing protein.	3.34497	2.56405	0.122	1.61544	1.52203	0.198	1.06317	2.40586	0.0389	-
Os08g0404500	AK103556	C1-like domain containing protein.	3.33301	3.11418	0.0337	1.65309	1.14016	0.0965	1.92035	8.01874	0.000973	-
Os03g0321700	AK101653	WRKY transcription factor 55.	3.27654	2.2545	0.147	2.5462	2.03336	0.00246	1.65431	2.10415	0.0138	-
Os04g0395800	AK107750	ZIM domain containing protein (OsTIFY9).	3.2692	2.72145	0.0762	2.66947	1.4985	0.0235	1.24096	1.04593	0.207	-
Os07g0250900	AK107935	Harpin-induced 1 domain containing protein.	3.23222	2.15864	0.017	1.77224	1.56795	0.00456	1.9755	1.20304	0.287	-
Os08g0457400	AK106955	Protein kinase APK1B (EC 2.7.1.-).	3.21319	2.33747	0.0695	1.76891	2.04065	0.356	0.65762	0.611628	0.0208	-
Os01g0940800	AK068247	Beta-1,3-glucanase precursor.	3.21087	2.38353	0.126	0.951763	2.48761	0.0465	0.870135	1.44098	0.151	-
Os10g0529400	AK102196	Tau class GST protein 4.	3.20893	2.55744	0.14	5.47817	2.36125	0.0486	1.67499	1.48089	0.0443	+
Os02g0228400	AK111683	Conserved hypothetical protein.	3.19174	2.07215	0.0767	1.07475	1.89722	0.0833	0.99321	1.38847	0.0658	-
Os05g0162000	AK067416	Peroxidase 1.	3.15737	3.44929	0.0412	1.21152	1.13181	0.579	6.9205	2.82362	0.0391	-
Os03g0231600	AK105963	Branched-chain-amino-acid aminotransferase 3, chloroplast precursor (EC 2.6.1.42) (Atbcat-3).	3.12105	2.07655	0.124	1.68594	1.01914	0.328	1.44644	0.523343	0.00186	-
Os04g0511200	X89891	EFA27 for EF hand, abscisic acid, 27kD.	3.08344	2.05097	0.0338	1.31249	0.276749	0.00324	0.479185	0.277186	0.0484	-
Os04g0600200	AK064040	Alternative oxidase 1c, mitochondrial precursor (EC 1.-.-.-).	3.05794	2.77705	0.0779	1.49175	1.52232	0.0043	1.31742	1.34777	0.223	+
Os03g0255900	AK063057	Hypothetical protein.	3.0338	2.21188	0.0473	1.00559	1.59171	0.00808	1.01483	1.90984	0.0635	-
Os04g0142400	AK103013	Conserved hypothetical protein.	3.00237	2.5591	0.138	3.64031	2.18133	0.00453	2.08846	3.07166	0.00517	-
Os11g0567800	AK065753	HcrVf2 protein.	2.99269	2.60619	0.122	0.54139	1.44277	0.236	0.554713	3.6896	0.000194	-
Os02g0740700	AK065964	Peptidase M10A and M12B, matrixin and adamalysin family protein.	2.93759	2.0715	0.19	1.59351	1.08204	0.121	1.62176	0.74929	0.000109	-
Os01g0690800	AK073248	Protein kinase domain containing protein.	2.93562	2.73746	0.187	0.816908	1.27334	0.0305	1.10342	1.91009	0.00665	-
Os01g0692000	AK064650	Glutathione S-transferase GST 26 (OsGSTU39?).	2.93087	4.14169	0.0829	1.80927	1.56806	0.224	0.845924	0.753163	0.0308	-
Os02g0736200	AK101440	RNA-directed RNA polymerase (EC 2.7.7.48).	2.92276	2.6806	0.0643	2.06816	1.0475	0.0283	2.20238	2.05368	0.000973	-
Os11g0669100	AK068628	Calmodulin binding protein-like family protein.	2.89864	3.75112	0.0512	1.56041	3.45288	0.0155	1.31757	4.82057	0.00179	-
Os03g0820300	AK068861	ZPT2-14.	2.8971	3.23317	0.138	2.72351	2.10509	0.00535	1.38074	0.969418	0.168	-
Os06g0542300	CI551130	Heavy metal transport/detoxification protein domain containing protein.	2.89369	2.09549	0.0655	2.53407	2.77897	0.00512	2.59384	2.92549	0.0022	-
Os10g0530900	AK059609	Glutathione S-transferase GST 30 (OsGSTU6?).	2.82245	2.11149	0.0506	9.71889	4.47276	0.029	1.17838	0.641121	0.00157	-
Os02g0111600	AK100387	EGF-like calcium-binding domain containing protein.	2.79846	2.25899	0.0984	1.80694	3.07163	0.000508	1.14178	3.97384	0.00208	-
Os01g0824800	AK066200	Conserved hypothetical protein.	2.79324	3.15337	0.129	1.77286	3.8355	6.63e-07	1.95155	5.32357	0.000129	-
Os08g0126500	AK110941	Cyclin-like F-box domain containing protein.	2.78947	3.01567	0.0975	2.38132	2.9803	0.00202	1.56271	2.31011	0.00383	-
Os06g0244000	AK098988	SAM dependent carboxyl methyltransferase family protein.	2.74915	2.00687	0.0284	1.87509	0.703035	0.0556	1.4855	0.563757	0.223	-
Os05g0575000	CI553613	Conserved hypothetical protein.	2.72935	2.82443	0.0695	1.19045	0.994439	0.889	0.867651	1.70928	0.0814	-
Os05g0180800	CI283061	(No Hit)	2.70653	8	0.0725	4.14574	1.95394	0.0461	1.60197	1.11035	0.365	-
Os09g0483800	AY305867	C2H2 type zinc finger transcription factor ZFP21.	2.70566	2.48323	0.0996	1.54437	1.29387	0.14	1.11736	1.33612	0.417	-
Os01g0627900	AB038597	Cytochrome P450 monooxygenase CYP72A5 (Fragment).	2.67476	2.09677	0.196	1.0584	1.7166	0.353	1.36719	2.02301	0.0335	-
Os05g0495700	AK101484	Glycerol-3-phosphate dehydrogenase-like protein (Fragment).	2.64476	2.47351	0.0317	3.08812	2.01374	0.000728	1.13581	0.257619	4.55e-05	-
Os01g0916100	AK109173	Conserved hypothetical protein.	2.63747	2.34118	0.0829	1.83974	3.01888	0.000573	1.56862	7.08383	4.55e-05	-
Os03g0820400	AK119690	ZPT2-13.	2.61392	2.79619	0.125	1.59837	1.69155	0.0619	1.00174	0.379759	0.0509	-
Os03g0829200	AK108175	Soluble epoxide hydrolase.	2.61345	3.16988	0.0556	4.77675	2.01301	0.164	1.00482	0.700159	0.018	-
Os01g0863300	AK111571	Myb, DNA-binding domain containing protein.	2.56601	2.2142	0.101	1.72269	1.2962	0.313	1.42065	0.460011	0.000594	-
Os12g0265900	CI442881	(No Hit)	2.55191	2.31933	0.0151	1.05692	3.48653	0.000966	1.60191	3.25364	4.55e-05	-
Os02g0733900	AK111335	Conserved hypothetical protein.	2.5331	2.14753	0.189	1.59963	0.68319	0.0975	1.40607	0.35049	0.00142	-
Os04g0209200	AK100406	Glutathione-conjugate transporter AtMRP4.	2.5044	2.87424	0.083	1.50012	1.13632	0.0448	1.05923	0.855998	0.0768	-
Os12g0170800	AK059809	24 kDa protein SC24 (24 kDa seed coat protein).	2.47692	2.42772	0.0707	0.827905	3.68493	0.000441	0.586553	2.96137	0.00419	-
Os09g0517200	Os09g0517200	Disease resistance protein family protein.	2.42048	2.18339	0.0153	2.59158	1.35646	0.829	2.06514	5.78267	0.000973	-
Os02g0129800	AK109213	Conserved hypothetical protein.	2.4198	3.62222	0.0842	7.73251	2.15873	0.0962	0.771493	0.351738	0.00393	-
Os01g0693300	AK101201	Lipid phosphate phosphatase 2 (EC 3.1.3.-) (AtLPP2) (Phosphatidic acid phosphatase 2) (AtPAP2) (Prenyl diphosphate phosphatase).	2.40483	2.01512	0.0319	1.09532	0.793098	0.00512	1.33992	0.715181	0.00419	-
Os01g0127700	AK072972	Protein kinase domain containing protein.	2.35658	2.21596	0.0495	1.36897	1.78081	0.0132	1.18376	1.38919	0.0866	-
Os11g0227200	AK065723	RPR1.	2.34174	2.31007	0.0762	1.76725	1.74924	0.00939	2.02216	2.46534	0.00243	-
Os07g0685500	AK070883	Alpha/beta hydrolase family protein.	2.32932	2.46638	0.017	0.977953	1.48905	0.0518	1.54599	1.45147	0.177	-
Os04g0632700	CI461886	Protein kinase domain containing protein.	2.30972	2.43898	0.03	0.633951	0.805087	0.000294	0.671822	0.73081	0.00512	+
Os09g0467200	AK060223	Probable glutathione S-transferase (OsGSTU17).	2.2586	2.0042	0.0829	3.1834	3.20661	1.72e-05	1.94539	2.49297	0.00103	+
Os10g0331500	AK060146	Conserved hypothetical protein.	2.23511	3.05027	0.0858	3.01475	3.73001	0.146	0.691223	1.28091	0.00755	-
Os02g0277700	AK120092	Leucine-rich repeat, plant specific containing protein.	2.21508	2.20738	0.147	0.513372	2.27716	0.0542	0.924324	2.15407	0.0166	-
Os05g0171900	AK069814	Glyoxalase/bleomycin resistance protein/dioxygenase domain containing protein.	2.16459	2.23041	0.0762	3.77556	5.25535	0.00223	1.47318	2.41138	0.000474	-
Os01g0160100	AK069905	Pyruvate decarboxylase isozyme 2 (EC 4.1.1.1) (PDC) (Fragment).	2.10165	2.01754	0.163	2.19318	1.55831	0.0494	1.41528	1.29787	0.137	-
Os02g0582600	AK059791	Heavy metal transport/detoxification protein domain containing protein.	2.0971	2.10655	0.0407	6.96095	9.92389	0.000235	1.96206	2.23433	4.91e-05	+
Os05g0138300	AK070577	Hydrophobic protein RCI2A (Low temperature and salt responsive protein LTI6A).	2.08134	2.04065	0.126	3.28087	2.03464	0.305	1.58078	0.505812	0.00557	-
Os01g0369700	AK120046	Glutathione S-transferase GST 8 (OsGSTF5).	2.07995	2.01117	0.138	4.46784	1.55846	0.0414	2.86803	0.974883	0.0133	-
Os02g0774200	AK064163	Conserved hypothetical protein.	2.07671	2.01479	0.153	3.23404	1.73676	0.00168	1.14588	1.15886	0.425	-
Os02g0533800	AK121139	Conserved hypothetical protein.	2.06331	2.06232	0.0509	2.72657	2.05335	0.00491	1.13574	1.60995	0.00113	+
Os07g0251200	CI207670	Harpin-induced 1 domain containing protein.	2.06129	5.21866	0.128	1.5955	3.74467	2.66e-05	1.49252	2.14563	0.00873	-
Os02g0829000	AK066292	Non-protein coding transcript, uncharacterized transcript.	0.498224	0.440432	0.00791	1.37578	0.381726	4.07e-06	0.937278	0.321404	5.5e-05	-
Os01g0616300	CI451913	TPR-like domain containing protein.	0.462647	0.493568	0.185	1.04279	0.425687	0.000427	1.22443	0.719696	0.174	-
Os01g0257100	CI550070	Rapid ALkalinization Factor family protein.	0.45809	0.400653	0.0166	0.857734	0.503644	0.000216	0.902493	0.263128	0.000128	-
Os01g0750300	AK100374	Cellulose synthase CesA-2 (Fragment).	0.452186	0.385073	0.0153	0.67756	0.33138	0.00281	1.01571	0.424743	0.00245	-
Os04g0101400	AK105745	Cytochrome P450 family protein.	0.448096	0.366487	0.156	1.01547	0.44601	0.000904	1.33755	0.459812	0.000211	-
Os10g0529300	AK059882	Tau class GST protein 3.	0.447788	0.484284	0.0779	0.905344	0.636777	0.000815	1.11322	0.395748	0.000143	-
Os01g0625300	AK069479	Heat shock transcription factor 31 (Fragment).	0.440821	0.396481	0.0425	1.73574	1.00612	0.314	2.24111	2.65568	0.103	-
Os04g0677600	CI451391	Conserved hypothetical protein.	0.414	0.400698	0.0574	1.19783	1.13234	0.339	1.15029	0.614356	0.0207	-
Os06g0506200	AK067824	Conserved hypothetical protein.	0.411861	0.452441	0.0691	0.902678	0.380591	0.00449	0.655865	0.270647	0.0118	-
Os10g0505700	AK063196	Nonspecific lipid-transfer protein 2 (nsLTP2) (7 kDa lipid transfer protein).	0.398747	0.494179	0.166	0.275496	0.493539	0.031	0.963352	0.613314	0.000477	-
Os04g0629700	AK061702	Kinesin, motor region domain containing protein.	0.398095	0.46597	0.0657	0.656985	0.288563	8.07e-05	0.9867	0.410866	0.0038	-
Os01g0971400	AK059528	Cysteine proteinase.	0.389712	0.355703	0.0465	0.53231	0.20014	0.0432	0.969599	0.694409	0.0533	-
Os01g0284500	AF032974	Nectarin 1 precursor (EC 1.15.1.1) (Superoxide dismutase [Mn]).	0.385411	0.0537511	0.166	0.949798	1.13043	0.176	0.762251	6.96885	0.00338	-
Os03g0745000	AK109590	Heat shock factor (HSF)-type, DNA-binding domain containing protein.	0.379637	0.46962	0.19	1.98824	22.9332	3.77e-07	1.37658	1.03727	0.802	-
Os02g0790600	AK101056	Zn-finger, RING domain containing protein.	0.370294	0.424092	0.101	1.21759	0.440342	0.00164	0.789878	0.38077	0.00113	-
Os04g0612400	AK062781	Conserved hypothetical protein.	0.36997	0.407931	0.197	0.547832	0.718551	0.117	0.99977	1.27612	0.211	-
Os03g0216700	AK101556	Multi antimicrobial extrusion protein MatE family protein.	0.345392	0.256337	0.015	1.26787	1.15618	0.132	0.694801	0.262679	0.0135	-
Os05g0527900	AK110876	UDP-glucuronosyl/UDP-glucosyltransferase family protein.	0.341755	0.469403	0.0647	0.371636	0.407821	0.000127	0.331873	0.174648	0.0285	-
Os04g0529100	AK107680	AP2 domain containing protein RAP2.4 (Fragment).	0.339128	0.422588	0.103	2.82219	1.98403	0.000444	0.665534	1.30883	0.316	-
Os12g0603900	AK067588	Non-protein coding transcript, uncharacterized transcript.	0.334403	0.375971	0.155	2.97251	0.630173	0.000316	0.85632	0.885281	0.69	-
Os10g0196000	AK068170	Cytochrome P450 family protein.	0.332569	0.335183	0.0463	0.820752	0.492681	0.00306	1.87842	0.347188	0.00105	-
Os08g0425500	AK106998	Endonuclease/exonuclease/phosphatase family protein.	0.321942	0.327044	0.101	3.0506	0.504098	0.000578	1.23011	0.492988	0.000393	-
Os08g0151300	AK111808	Myb, DNA-binding domain containing protein.	0.317264	0.379778	0.0599	0.385016	0.298485	0.0191	0.227401	0.178699	0.0522	-
Os01g0285300	AK111803	MYB transcription factor.	0.298642	0.316045	0.0958	2.08228	0.64893	0.0562	1.0633	0.519807	0.00745	-
Os11g0150400	AK058243	Stress responsive alpha-beta barrel domain containing protein.	0.286396	0.443234	0.0923	1.34854	0.830432	0.0107	1.16315	0.841627	0.123	-
Os10g0467800	AK072259	Cellulose synthase.	0.286228	0.19411	0.0293	0.566228	0.293628	0.00816	0.570938	0.116622	0.0038	-
Os09g0487200	AK070460	Conserved hypothetical protein.	0.275648	0.459643	0.126	1.00686	0.871734	0.0322	1.13416	0.613251	0.0328	-
Os04g0612500	AK062295	Root-specific protein (RCc2 protein).	0.260763	0.389927	0.17	0.830589	0.951959	0.339	1.0571	1.21914	0.199	-
Os11g0169400	AK110948	Zn-finger, C2H2 type domain containing protein.	0.259336	0.333554	0.107	1.27967	0.756489	0.176	0.863996	0.730199	0.0454	-
Os06g0160700	AK109458	Starch synthase I, chloroplast precursor (EC 2.4.1.21) (Soluble starch synthase 1) (SSS 1).	0.248055	0.42283	0.198	1.02954	0.634568	3.26e-06	1.26766	0.700556	0.0405	-
Os02g0732400	AK107003	ZIM domain containing protein (OsTIFY13).	0.243695	0.454106	0.137	0.851135	0.466554	2.12e-06	0.854522	0.663895	0.0208	-
Os11g0592600	AK068548	Targeting for Xklp2 family protein.	0.227517	0.174919	0.0332	0.494015	0.277364	0.0056	0.474434	0.0746016	0.000434	-
Os06g0218600	AK072802	Plastocyanin-like domain containing protein.	0.212088	0.275161	0.0233	1.25155	0.524481	0.00787	0.542558	0.195787	0.00221	-
Os05g0135500	AK060998	Haem peroxidase, plant/fungal/bacterial family protein.	0.211411	0.108979	0.0152	0.303731	0.0711312	0.000606	0.217505	0.0501093	0.0484	-
Os05g0304900	AK105545	Glycoside hydrolase, family 10 protein.	0.204883	0.390333	0.0691	1.00289	0.200874	0.000283	0.35095	0.157661	0.0216	-
Os03g0416200	AK069631	BRITTLE CULM1.	0.19573	0.215556	0.0388	0.98944	0.355608	0.0087	0.910841	0.513039	0.122	-
Os04g0623200	AK105171	Conserved hypothetical protein.	0.163912	0.41926	0.145	0.657499	1.36469	0.0091	0.574708	0.58079	0.193	-
Os02g0732600	AK108709	Typical P-type R2R3 Myb protein (Fragment).	0.160223	0.349413	0.0473	3.25893	0.995199	0.0637	0.516782	0.570883	0.000253	-
Os10g0498000	AK071470	Epoxide hydrolase.	0.151314	0.268934	0.176	1.18115	0.365985	0.00146	0.469108	0.255046	0.00969	-
Os06g0554200	Os06g0554200	Conserved hypothetical protein.	0.130741	0.496361	0.0274	1.29047	1.59988	0.0124	0.724129	1.79677	0.00037	-
