# Supplementary material for: Genome-wide identification of WRKY45-regulated genes that mediate benzothiadiazole-induced defense responses in rice
Source: BMC Plant Biol. 2013 Oct 4;13:150. doi: 10.1186/1471-2229-13-150 (PMC3850545; doi:10.1186/1471-2229-13-150)
Supplement: Additional file 2 — Partial list of WRKY45-dependent BTH-responsive genes. Some WRKY45-regulated BTH-responsive genes categorized according to function are shown with -fold changes in transcript level during BTH response (BTH/mock) in Nipponbare (NB), and WRKY45-dependence (BTH-treated NB/WRKY45-kd). Data are from WRKY45-kd rice line #3. OsNPR1-dependence of the BTH response of each gene [30] is also shown. Data set for all WRKY45-regulated BTH-responsive genes (277 genes) identified from WRKY45-kd line #3 plants is shown in Additional file 1: Table S1 online, as well as results obtained from WRKY45-kd line #15. [file 1471-2229-13-150-S2.xls]

## Sheet: Table1
Additional file 2. Partial list of WRKY45-dependently BTH-responsive genes.
Some WRKY45-regulated BTH-responsive genes categorized according to function are shown with -fold changes in transcript level during BTH response (BTH/mock) in Nipponbare (NB), and WRKY45-dependence (BTH-treated NB/WRKY45-kd). Data are from WRKY45-kd rice line #3. OsNPR1-dependence of the BTH response of each gene {Sugano, 2010 #2508} is also shown. Data set for all WRKY45-regulated BTH-responsiv…
RAP ID	Annotation	BTH response*	WRKY45 dependence**	OsNPR1-dependence***		RAP ID	Annotation	BTH response*	WRKY45 dependence**	OsNPR1-dependence***
Os07g0418500	Cytochrome P450.	30.2764	20.587	-		Os06g0216300	Oxo-phytodienoic acid reductase (OsOPR1).	5.72218	4.00969	-
Os07g0419100	Cytochrome P450 family protein.	26.5101	18.7541	-		Os08g0334900	Xyloglucan fucosyltransferase family protein.	20.783	26.8339	-
Os08g0508000	E-class P450, group I family protein.	16.6656	12.6942	-		Os07g0638400	Peroxiredoxin (Rehydrin homolog) (B15C).	18.7964	31.3616	-
Os07g0635500	Cytochrome P450.	14.2025	14.7581	-		Os05g0366600	Glycoside hydrolase, family 1 protein.	9.6653	5.49629	-
Os12g0268000	Cytochrome P450 71A1 (EC 1.14.-.-) (CYPLXXIA1) (ARP-2).	11.0616	5.3397	-		Os05g0366800	Glycoside hydrolase, family 1 protein.	9.6623	5.75383	-
Os01g0627800	Cytochrome P450 monooxygenase CYP72A5 (Fragment).	9.87559	16.0336	-		Os12g0211500	Leucine-rich repeat, plant specific containing protein.	8.72699	2.87582	-
Os10g0513900	E-class P450, group I family protein.	8.43081	9.63108	+		Os03g0235000	Peroxidase (EC 1.11.1.7).	6.58984	2.36796	-
Os06g0294600	Cytochrome P450 family protein.	5.90126	2.01346	-		Os01g0860500	Chitinase (EC 3.2.1.14).	6.21284	2.40442	-
Os03g0760200	Cytochrome P450 family protein.	5.24606	3.93867	-		Os02g0281900	Disease resistance protein family protein.	6.17947	2.41301	-
Os01g0627500	Cytochrome P450 family protein.	4.35301	2.23154	-		Os02g0318100	Alternative oxidase 1a (Fragment).	5.40284	6.89128	-
Os02g0703600	Cytochrome P450 90C1 (EC 1.14.-.-) (ROTUNDIFOLIA3).	3.66566	2.0945	-		Os04g0600300	Alternative oxidase (OSJNBa0083N12.12 protein).	4.94829	3.26112	-
Os01g0543600	E-class P450, group I family protein.	3.44821	2.15835	-		Os10g0109600	Peroxidase (EC 1.11.1.7).	4.15958	2.20059	+
Os01g0627900	Cytochrome P450 monooxygenase CYP72A5 (Fragment).	2.67476	2.09677	-		Os01g0609300	PDR-like ABC transporter.	3.72545	3.1758	-
Os04g0101400	Cytochrome P450 family protein.	0.448096	0.366487	-		Os07g0250900	Harpin-induced 1 domain containing protein.	3.23222	2.15864	-
Os10g0196000	Cytochrome P450 family protein.	0.332569	0.335183	-		Os01g0940800	Beta-1,3-glucanase precursor.	3.21087	2.38353	-
Os05g0527000	UDP-glucuronosyl/UDP-glucosyltransferase family protein.	111.279	38.9519	-		Os05g0162000	Peroxidase 1.	3.15737	3.44929	-
Os09g0518200	UDP-glucuronosyl/UDP-glucosyltransferase family protein.	67.9768	2.45353	+		Os04g0600200	Alternative oxidase 1c, mitochondrial precursor (EC 1.-.-.-).	3.05794	2.77705	+
Os05g0527100	UDP-glucuronosyl/UDP-glucosyltransferase family protein.	26.0791	20.4134	-		Os06g0244000	SAM dependent carboxyl methyltransferase family protein.	2.74915	2.00687	-
Os01g0638000	UDP-glucuronosyl/UDP-glucosyltransferase family protein.	25.4875	10.7483	-		Os09g0517200	Disease resistance protein family protein.	2.42048	2.18339	-
Os01g0176000	UDP-glucuronosyl/UDP-glucosyltransferase family protein.	21.3389	7.01286	+		Os11g0227200	RPR1.	2.34174	2.31007	-
Os01g0869400	UDP-glucuronosyl/UDP-glucosyltransferase family protein.	20.057	6.30586	-		Os02g0277700	Leucine-rich repeat, plant specific containing protein.	2.21508	2.20738	-
Os04g0556400	Cis-zeatin O-glucosyltransferase.	9.73358	8.30153	-		Os07g0251200	Harpin-induced 1 domain containing protein.	2.06129	5.21866	-
Os02g0755900	UDP-glucuronosyl/UDP-glucosyltransferase family protein.	8.02058	15.6451	-		Os09g0417800	WRKY domain containing protein (WRKY62).	227.386	2.4845	-
Os03g0757600	UDP-glucuronosyl/UDP-glucosyltransferase family protein.	5.08337	3.30762	-		Os09g0522000	CBF-like protein (OsDREB1B).	18.4424	5.14834	-
Os10g0322200	UDP-glucuronosyl/UDP-glucosyltransferase family protein.	3.3482	2.40648	-		Os09g0522200	DRE-binding protein 1A.	14.8318	3.13041	-
Os05g0527900	UDP-glucuronosyl/UDP-glucosyltransferase family protein.	0.341755	0.469403	-		Os01g0695900	OSMYB4.	13.4475	4.34375	-
Os10g0528300	Tau class GST protein 4 (OsGSTU4).	76.0885	7.78662	-		Os11g0684000	Myb, DNA-binding domain containing protein.	10.4428	2.40303	-
Os10g0529500	Glutathione S-transferase.	32.6446	27.8653	-		Os03g0198600	Homeodomain leucine zipper protein CPHB-7.	9.66894	4.54456	+
Os10g0527400	Glutathione S-transferase TSI-1 (tau class GST protein 3).	30.4404	19.2158	-		Os04g0572400	CRT/DRE binding factor 1.	8.12061	4.56056	-
Os01g0949900	GST7 protein.	18.8966	7.68384	-		Os02g0677300	CRT/DRE binding factor 1.	7.59306	7.77295	-
Os03g0283000	Glutathione S-transferase.	18.2279	9.19898	+		Os03g0180900	ZIM domain containing protein (OsTIFY5).	5.67346	2.06952	-
Os09g0367700	GST6 protein (OsGSTU5).	17.9865	13.4593	-		Os05g0530400	Heat shock factor protein 1 (OsHSF1).	5.66196	4.14168	-
Os10g0368100	Glutathione S-transferase (OsGSTU35).	15.9247	4.71217	-		Os11g0490900	WRKY transcription factor 72.	4.73676	3.02512	-
Os10g0527800	Tau class GST protein 3 (OsGSTU12).	12.5055	4.70001	-		Os06g0127100	CBF-like protein.	4.62735	3.04256	-
Os10g0531400	Glutathione S-transferase GST 30 (OsGSTU10).	9.77188	3.36638	-		Os02g0181300	WRKY transcription factor 71 (Transcription factor WRKY09).	4.4616	2.24282	-
Os10g0525600	Tau class GST protein 3.	9.26392	6.09721	-		Os01g0816100	NAC-domain containing protein 2 (OsNAC4).	3.93368	2.09671	+
Os01g0949700	Glutathione S-transferase.	8.59121	2.16309	+		Os01g0218100	Basic helix-loop-helix dimerisation region bHLH domain containing protein.	3.72063	2.47298	-
Os10g0528400	Glutathione S-transferase (OsGSTU3).	8.09558	3.59257	-		Os02g0618400	MYB8 protein.	3.49623	2.10717	+
Os10g0529700	Glutathione-S-transferase 2 (OsGSTU8).	7.51377	5.48149	-		Os05g0442700	No apical meristem (NAM) protein domain containing protein.	3.3962	2.66604	-
Os03g0785900	Glutathione S-transferase GST 19 (OsGSTU1).	6.22547	5.02994	+		Os03g0321700	WRKY transcription factor 55.	3.27654	2.2545	-
Os10g0528100	Glutathione S-transferase GST 42 (OsGSTU24).	6.0469	3.20311	-		Os04g0395800	ZIM domain containing protein (OsTIFY9).	3.2692	2.72145	-
Os01g0692100	Glutathione S-transferase GST 37 (OsGSTU6?).	3.45077	4.30361	-		Os03g0820300	ZPT2-14.	2.8971	3.23317	-
Os10g0529400	Tau class GST protein 4 (OsGSTU9).	3.20893	2.55744	+		Os09g0483800	C2H2 type zinc finger transcription factor ZFP21.	2.70566	2.48323	-
Os01g0692000	Glutathione S-transferase GST 26 (OsGSTU39?).	2.93087	4.14169	-		Os03g0820400	ZPT2-13.	2.61392	2.79619	-
Os10g0530900	Glutathione S-transferase GST 30 (OsGSTU6?).	2.82245	2.11149	-		Os01g0863300	Myb, DNA-binding domain containing protein.	2.56601	2.2142	-
Os09g0467200	Probable glutathione S-transferase (OsGSTU17).	2.2586	2.0042	+		Os01g0625300	Heat shock transcription factor 31 (Fragment).	0.440821	0.396481	-
Os01g0369700	Glutathione S-transferase GST 8 (OsGSTF5).	2.07995	2.01117	-		Os03g0745000	Heat shock factor (HSF)-type, DNA-binding domain containing protein.	0.379637	0.46962	-
Os10g0529300	Tau class GST protein 3.	0.447788	0.484284	-		Os08g0151300	Myb, DNA-binding domain containing protein.	0.317264	0.379778	-
Os03g0225900	Allene oxide synthase (EC 4.2.1.92).	37.0875	4.06903	-		Os01g0285300	MYB transcription factor.	0.298642	0.316045	-
Os06g0215600	Oxo-phytodienoic acid reductase (OsOPR5).	12.0995	2.93002	-		Os11g0169400	Zn-finger, C2H2 type domain containing protein.	0.259336	0.333554	-
Os06g0215900	Oxo-phytodienoic acid reductase (OsOPR4).	11.0218	3.34208	-		Os02g0732400	ZIM domain containing protein (OsTIFY13).	0.243695	0.454106	-
	* fold change (BTH/mock) in Nipponbare
	** fold change (BTH-treated Nipponbare/BTH-treated WRKY45-kd)
	*** Sugano et al. 2010
